# Supplementary material for: Clinical and growth outcomes after meconium-related ileus improved with Gastrografin enema in very low birth weight infants
Source: PLoS One. 2022 Aug 11;17(8):e0272915. doi: 10.1371/journal.pone.0272915 (PMC9371358; doi:10.1371/journal.pone.0272915)
Supplement: S1 Data — (XLSX) [file pone.0272915.s002.xlsx]

## Sheet: raw_data
	week	day	GA		case(1)	maternal age	maternal preeclampsia(1)	maternal PIH(1)	maternal GDM(1)	maternal hypothyroidism (1)	multiple pregnancies (1)	chorioamionitis(1)	antenatal steroid(1)	oligohydroamnios	PROM(1)	poly hydroamnios	Gestational age (day)		Gestational age (day)/7=weeks	Gestational age (day)/7=weeks	Gestational age (day)/7=weeks	Bwt(g)	head circumference	Height	Male(1)	APGAR(1min)	APGAR(5min)	SGA(<10th)	c/sec(1)	MgSO4(mg/dL)/24hr	RDS	PDA(1)	pharmacological PDA Tx.(1)	PDA ligation(1)	severe IVH, stage 3(1)	ROP stage (≥2)	ROP laser(1)	moderate to severe BPD	mechanical ventilation(1)	duration of mechanical ventilation(day)	duration of CPAP(day)	duration of nasal high flow	duration of oxygen (day)	hospitalization period (day)	late onset sepsis (1)		mortality (1)	start of enteral feeding (d)	full enteral feeding time(120cc/kg,day)
	23	5	166		1	34	0	0	0	0	1	0	1	0	1	0	166	7	23.7142857142857	23.7143	23.71	730	20	31.6	1	1	3	0	1	2.2	1	1	1	1	0	1	1	1	1	70	26	72	175	175	0		0	8	53
	24	3	171		1	34	0	0	0	0	1	1	1	1	0	0	171	7	24.4285714285714	24.4286	24.42	650	21	32	0	1	6	0	0	.	1	1	1	1	0	0	0	1	1	83	0	0	83	129	0		1	2	.
	26	1	183		1	41	1	1	0	1	0	0	1	0	1	0	183	7	26.1428571428571	26.1429	26.14	990	24.5	36	1	3	6	0	1	2.7	1	1	0	0	0	1	1	1	1	4	36	33	70	109	0		0	3	29
	26	1	183		1	41	1	1	0	1	0	0	1	0	1	0	183	7	26.1428571428571	26.1429	26.14	900	24	34.5	0	2	7	0	1	2.6	1	1	0	0	0	1	1	1	1	4	34	39	77	102	0		0	2	34
	26	3	185		1	35	0	0	1	0	1	1	1	0	1	0	185	7	26.4285714285714	26.4286	26.42	830	23	33.5	1	4	6	0	0	2.4	1	1	1	1	0	0	0	1	1	40	42	89	187	187	0		0	5	116
	27	0	189		1	24	0	0	0	0	0	0	1	0	0	0	189	7	27	27	27	1100	27	36	1	4	7	0	1	2.6	1	1	1	0	0	0	0	1	1	33	0	0	33	33	1		1	1	.
	27	2	191		1	34	0	0	0	0	1	0	0	0	0	0	191	7	27.2857142857143	27.2857	27.28	1170	26	37	1	5	7	0	0	2.4	1	1	1	1	0	0	0	1	1	83	17	23	157	156	0		0	7	106
	27	2	191		1	30	0	0	0	0	0	0	1	0	0	0	191	7	27.2857142857143	27.2857	27.28	580	22	30.5	0	3	6	1	1	.	1	1	1	1	0	1	1	1	1	128	28	25	181	241	1		0	1	44
	27	3	192		1	37	0	0	1	0	1	0	1	0	1	0	192	7	27.4285714285714	27.4286	27.42	990	25	37	0	3	6	0	0	2.3	1	1	1	0	0	0	0	1	1	16	5	68	89	108	0		0	1	27
	27	4	193		1	28	0	0	1	0	1	0	1	0	1	0	193	7	27.5714285714286	27.5714	27.57	1120	25.5	38	0	4	7	0	1	.	1	1	1	1	0	0	0	1	1	32	1	18	51	51	0		0	1	32
	27	5	194		1	36	0	0	1	0	0	0	1	0	0	0	194	7	27.7142857142857	27.7143	27.71	1110	25	37	0	4	6	0	0	1.9	1	1	0	0	0	1	1	0	1	3	14	37	54	105	0		0	3	36
	28	1	197		1	38	1	1	0	0	0	0	0	0	0	0	197	7	28.1428571428571	28.1429	28.14	980	26.5	35	0	3	6	0	1	.	1	1	1	1	1	0	0	1	1	98	1	4	103	103	0		0	6	64
	28	2	198		1	39	0	0	0	0	0	0	0	0	1	0	198	7	28.2857142857143	28.2857	28.28	870	24	33	1	5	6	0	1	2.2	1	1	1	1	0	0	0	1	1	28	4	52	84	106	0		0	6	60
	28	4	200		1	30	1	1	0	0	0	0	1	0	0	0	200	7	28.5714285714286	28.5714	28.57	880	26	35	1	3	6	0	1	.	1	0	0	0	0	0	0	0	1	1	41	12	54	110	0		0	1	28
	28	5	201		1	21	0	0	0	0	1	0	0	0	0	0	201	7	28.7142857142857	28.7143	28.71	1230	26.5	39	0	1	5	0	1	2	1	1	0	0	0	0	0	0	1	2	3	43	48	83	0		0	5	41
	29	2	205		1	23	0	0	0	0	1	0	1	0	0	0	205	7	29.2857142857143	29.2857	29.28	1370	27.5	38.5	1	6	7	0	1	2.3	1	1	1	0	0	0	0	0	1	3	6	23	32	61	0		0	1	24
	29	3	206		1	30	0	0	0	0	0	0	1	0	0	0	206	7	29.4285714285714	29.4286	29.42	1130	26	39	0	4	7	0	1	.	1	1	1	0	0	0	0	0	1	6	1	33	40	63	0		0	1	23
	29	4	207		1	35	1	1	0	0	0	0	1	0	0	0	207	7	29.5714285714286	29.5714	29.57	1000	26	36.5	0	1	5	0	1	.	1	1	0	0	0	0	0	0	1	1	7	25	33	64	0		0	1	22
	29	6	209		1	44	1	1	0	0	1	0	1	0	0	0	209	7	29.8571428571429	29.8571	29.85	1210	27	39	0	4	6	0	1	4.5	1	1	0	0	0	0	0	0	1	4	3	22	29	72	0		0	7	34
	30	1	211		1	36	1	1	0	0	1	0	1	0	0	0	211	7	30.1428571428571	30.1429	30.14	970	27	35	1	1	4	1	1	3.8	1	0	0	0	0	0	0	1	1	4	6	46	56	98	1		0	4	70
	30	3	213		1	38	0	0	0	0	0	0	0	0	0	0	213	7	30.4285714285714	30.4286	30.42	1350	29	39.5	1	3	6	0	1	2.1	1	1	1	0	0	0	0	0	1	7	5	16	28	43	0		0	4	28
	33	2	233		1	32	0	0	0	0	1	0	1	0	1	0	233	7	33.2857142857143	33.2857	33.28	1460	27.5	42	0	5	6	1	1	1.9	0	1	0	0	0	0	0	0	0	0	4	5	9	58	0		0	6	23
	33	6	237		1	36	0	0	0	0	1	0	0	0	0	0	237	7	33.8571428571429	33.8571	33.85	1240	29	38.5	1	7	9	1	1	.	0	0	0	0	0	0	0	0	0	0	0	4	4	38	0		0	1	16
	35	6	251		1	36	0	0	0	0	1	0	0	1	0	0	251	7	35.8571428571429	35.8571	35.85	1440	29.5	42	0	6	8	1	1	2.2	0	0	0	0	0	0	0	0	0	0	3	3	6	55	0		0	4	36
	23	3	164		0	30	0	0	0	0	1	1	0	0	1	0	164	7	23.4285714285714	23.4286	23.42	550	22	31	0	1	2	0	0	.	1	1	1	1	0	1	1	1	1	70	2	59	131	131	1		0	2	31
	23	5	166		0	39	0	0	0	0	1	1	1	0	1	0	166	7	23.7142857142857	23.7143	23.71	700	22.5	30.5	1	2	4	0	0	.	1	1	1	1	1	1	1	1	1	109	0	0	109	109	0		1	3	.
	24	2	170		0	32	0	0	0	0	0	0	1	0	1	0	170	7	24.2857142857143	24.2857	24.28	680	22	31	1	1	5	0	1	2.3	1	1	1	0	0	1	1	1	1	36	41	21	98	142	0		0	1	73
	24	6	174		0	41	0	0	1	0	1	1	1	1	0	0	174	7	24.8571428571429	24.8571	24.85	650	21.5	32	0	2	6	0	1	.	1	1	0	0	0	1	0	1	1	31	7	42	80	101	0		0	1	18
	26	2	184		0	31	0	0	0	0	1	0	1	0	1	0	184	7	26.2857142857143	26.2857	26.28	900	23	35.5	0	7	7	0	1	1.9	1	1	1	0	0	1	1	1	1	20	36	49	105	134	0		0	1	86
	26	0	182		0	33	0	0	0	0	1	0	1	0	1	0	182	7	26	26	26	920	24.5	38.5	1	5	6	0	0	2.3	1	1	1	0	0	0	0	0	1	1	26	25	52	103	0		0	1	82
	26	0	182		0	36	0	0	0	0	0	1	0	0	0	0	182	7	26	26	26	780	24.5	35	1	5	6	0	1	2.1	1	1	1	0	0	0	0	0	1	27	17	13	57	128	1		0	3	55
	26	2	184		0	31	1	0	0	1	0	0	1	0	0	0	184	7	26.2857142857143	26.2857	26.28	960	24.5	35	1	3	6	0	1	2	1	1	1	0	0	1	1	1	1	21	36	25	82	113	0		0	1	51
	26	3	185		0	31	0	0	0	0	1	0	1	0	1	0	185	7	26.4285714285714	26.4286	26.42	1020	25	38	0	3	6	0	1	2.1	1	1	1	1	0	1	1	1	1	33	17	41	91	118	0		0	2	60
	26	2	184		0	35	1	1	0	0	0	0	1	0	0	0	184	7	26.2857142857143	26.2857	26.28	750	24	34	1	1	5	0	1	4.8	1	1	1	0	0	0	0	1	1	35	46	16	97	162	0		0	5	42
	27	1	190		0	36	0	0	0	0	1	0	1	0	0	0	190	7	27.1428571428571	27.1429	27.14	910	25	37	1	4	6	0	1	.	1	1	1	1	0	0	0	0	1	6	9	43	58	82	0		0	2	22
	27	1	190		0	36	0	0	0	0	1	0	1	0	0	0	190	7	27.1428571428571	27.1429	27.14	1050	25	43	1	4	7	0	1	.	1	1	1	1	0	0	0	0	1	21	0	31	52	82	0		0	1	48
	27	2	191		0	40	0	0	0	0	0	0	1	0	1	0	191	7	27.2857142857143	27.2857	27.28	1210	26	39	1	4	7	0	0	2.1	1	1	0	0	0	0	0	0	1	1	3	35	39	75	0		0	1	44
	27	1	190		0	33	0	0	1	0	0	1	1	0	1	0	190	7	27.1428571428571	27.1429	27.14	1200	25	39	0	4	6	0	1	.	1	1	1	0	0	0	0	0	1	1	3	24	28	59	0		0	1	11
	27	4	193		0	36	0	0	0	0	0	0	1	0	0	0	193	7	27.5714285714286	27.5714	27.57	880	24	33	0	6	7	0	1	.	1	1	0	0	0	0	0	1	1	1	11	33	45	76	0		0	1	16
	27	4	193		0	26	1	1	0	0	0	0	1	0	0	0	193	7	27.5714285714286	27.5714	27.57	700	24	33.5	1	1	6	1	1	.	1	1	0	0	0	1	1	1	1	23	46	10	79	112	0		0	1	38
	27	5	194		0	33	0	0	1	1	0	1	1	0	0	0	194	7	27.7142857142857	27.7143	27.71	1110	25.5	35	0	5	6	0	1	2.5	1	0	0	0	0	0	0	0	1	6	24	27	57	72	0		0	2	41
	27	3	192		0	36	1	1	0	0	0	0	1	0	0	0	192	7	27.4285714285714	27.4286	27.42	960	24.5	35	1	3	6	0	1	.	1	1	0	0	0	1	1	0	1	16	13	27	56	84	0		0	1	20
	27	4	193		0	29	0	0	0	0	0	0	1	0	0	0	193	7	27.5714285714286	27.5714	27.57	1120	23	34	1	3	6	0	1	.	1	1	1	1	0	0	0	0	1	2	0	42	44	109	0		0	1	39
	27	5	194		0	32	0	0	0	0	1	1	1	0	1	0	194	7	27.7142857142857	27.7143	27.71	1150	24	38	1	1	6	0	1	.	1	0	0	0	0	0	0	0	1	2	27	26	55		1		0	1	21
	27	5	194		0	33	0	0	1	1	0	1	1	0	0	0	194	7	27.7142857142857	27.7143	27.71	1140	26	36.5	0	5	7	0	1	2	1	1	0	0	0	0	0	0	1	2	9	32	43	84	0		0	1	50
	27	5	194		0	36	1	1	0	0	0	0	1	1	0	0	194	7	27.7142857142857	27.7143	27.71	800	24	36	0	2	4	0	1	.	1	1	1	0	0	0	0	0	1	1	1	42	44	82	0		0	1	17
	28	2	198		0	29	0	0	0	0	1	0	1	0	0	0	198	7	28.2857142857143	28.2857	28.28	1100	26	38	0	7	7	0	1	2.3	1	1	1	0	0	1	1	0	1	7	6	22	35	80	0		0	1	42
	28	1	197		0	37	0	0	0	0	0	1	1	1	0	0	197	7	28.1428571428571	28.1429	28.14	810	23.5	35	0	5	6	0	1	2.3	1	1	0	0	0	1	1	0	1	6	2	7	15	93	0		0	1	35
	28	3	199		0	39	0	0	0	0	1	1	1	0	0	0	199	7	28.4285714285714	28.4286	28.42	1250	27	38	0	5	7	0	0	2	1	1	0	0	0	1	1	1	1	9	41	14	64	85	0		0	1	69
	28	4	200		0	32	1	1	0	0	1	0	1	0	0	0	200	7	28.5714285714286	28.5714	28.57	710	24	34	1	5	6	1	1	5.6	1	1	1	0	0	1	1	1	1	4	36	36	76	144	0		0	1	64
	28	4	200		0	30	1	1	0	0	1	0	1	0	0	0	200	7	28.5714285714286	28.5714	28.57	1280	27	39	1	3	5	0	1	.	1	1	0	0	0	0	0	0	1	1	4	24	29	61	0		0	1	11
	28	0	196		0	35	0	0	0	1	1	0	1	0	0	0	196	7	28	28	28	980	25	34	1	5	6	0	1	1.7	1	0	0	0	0	0	0	0	1	2	18	42	62	113	0		0	2	45
	28	6	202		0	36	0	0	0	0	1	0	0	0	1	0	202	7	28.8571428571429	28.8571	28.85	1250	26	38	1	4	6	0	0	2	1	1	1	0	1	0	0	0	1	12	34	7	53	73	0		0	2	33
	28	4	200		0	32	1	1	0	0	1	0	1	0	0	0	200	7	28.5714285714286	28.5714	28.57	1310	26.5	39	1	7	8	0	1	5.2	1	1	0	0	0	0	0	0	1	1	5	21	27	64	0		0	0	10
	29	2	205		0	23	0	0	0	0	1	0	1	0	0	0	205	7	29.2857142857143	29.2857	29.28	1260	27	38.5	1	5	6	0	1	2.4	1	1	1	0	0	0	0	0	1	34	6	6	48	69	0		0	5	25
	29	4	207		0	31	0	0	0	0	0	0	1	0	1	0	207	7	29.5714285714286	29.5714	29.57	1350	28.5	40	1	4	8	0	1	.	1	0	0	0	0	0	0	0	0	0	4	34	38	52	0		0	1	22
	29	0	203		0	34	0	0	0	0	0	0	0	0	0	0	203	7	29	29	29	1040	28	36	1	6	7	0	1	.	1	1	1	0	0	0	0	1	1	50	0	16	66	99	0		0	2	57
	29	0	203		0	34	0	0	0	0	1	1	1	0	0	0	203	7	29	29	29	1420	26.5	39	0	4	8	0	0	.	1	1	1	0	0	0	0	0	1	3	4	3	10	76	0		0	1	19
	29	2	205		0	39	1	1	0	0	0	0	1	0	0	0	205	7	29.2857142857143	29.2857	29.28	1090	25.5	39.5	0	6	9	0	1	.	1	1	1	0	0	0	0	0	1	18	0	37	55	74	0		0	1	20
	29	1	204		0	35	1	1	1	0	0	0	1	0	0	0	204	7	29.1428571428571	29.1429	29.14	700	24	34	0	2	5	1	1	4.6	1	1	0	0	0	0	0	0	1	1	5	40	46	99	0		0	1	32
	29	4	207		0	31	0	0	0	0	0	0	1	0	1	0	207	7	29.5714285714286	29.5714	29.57	1320	28	37	0	3	6	0	1	.	1	1	0	0	0	0	0	0	1	1	6	47	54	70	0		0	1	26
	29	5	208		0	30	1	1	1	0	0	0	1	0	0	0	208	7	29.7142857142857	29.7143	29.71	1490	29.5	42.5	0	4	7	0	1	.	1	1	1	0	0	0	0	0	1	1	14	26	41	65	0		0	1	11
	30	1	211		0	36	0	0	0	0	0	0	0	0	0	0	211	7	30.1428571428571	30.1429	30.14	1070	26	36	1	3	7	0	1	1.8	1	1	0	0	0	0	0	1	1	5	2	44	51	79	0		0	2	35
	30	1	211		0	29	0	0	0	1	0	0	1	0	0	0	211	7	30.1428571428571	30.1429	30.14	1420	27	38	1	6	7	0	1	1.8	1	0	0	0	0	0	0	0	1	1	9	12	22	66	0		0	1	12
	30	2	212		0	25	0	0	0	0	0	0	0	0	0	0	212	7	30.2857142857143	30.2857	30.28	1400	27	41.5	0	6	7	0	1	2.5	1	0	0	0	0	0	0	0	1	1	4	28	33	69	0		0	1	28
	30	4	214		0	34	1	1	0	0	0	0	1	0	0	0	214	7	30.5714285714286	30.5714	30.57	1140	26	38	0	1	3	0	1	3.4	1	1	0	0	0	0	0	0	1	11	13	16	49	88	0		0	5	59
	33	0	231		0	34	1	1	0	0	0	0	1	1	0	0	231	7	33	33	33	1360	28	40	0	9	9	0	1	.	0	1	0	0	0	0	0	0	0	0	0	7	7	49	0		0	1	6
	33	3	234		0	34	1	1	0	0	1	0	0	0	0	0	234	7	33.4285714285714	33.4286	33.42	1030	27	35.5	0	7	9	1	1	2	0	0	0	0	0	0	0	0	0	0	0	10	10	58	0		0	1	17
	33	6	237		0	38	0	0	0	0	1	0	1	1	0	0	237	7	33.8571428571429	33.8571	33.85	1390	29.5	39	0	6	8	1	1	.	0	1	0	0	0	0	0	0	1	1	0	4	5	43	0		0	1	11
	33	1	232		0	27	0	0	0	0	0	0	1	0	0	0	232	7	33.1428571428571	33.1429	33.14	1380	29	38	1	5	8	1	0	.	0	0	0	0	0	0	0	0	0	0	0	1	1	42	0		0	1	9
	35	6	251		0	33	0	0	0	0	1	0	0	1	0	0	251	7	35.8571428571429	35.8571	35.85	1400	27.5	41	1	6	9	1	1	2.1	0	0	0	0	0	0	0	0	0	0	0	3	3	29	0		0	1	13
	35	3	248		0	33	0	0	0	0	0	0	0	0	0	0	248	7	35.4285714285714	35.4286	35.42	1450	29.5	41.5	1	7	9	1	1	1.9	0	0	0	0	0	0	0	0	0	0	0	4	4	34	0		0	1	23
[truncated: 9 more columns]
